# Supplementary material for: Taxonomic revision and distribution of herbaceous Paramollugo (Molluginaceae) in the Eastern Hemisphere
Source: PhytoKeys. 2016 Oct 21;(73):93–116. doi: 10.3897/phytokeys.73.10365 (PMC5109902; doi:10.3897/phytokeys.73.10365)
Supplement: XML Treatment for Paramollugo simulans [file phytokeys.73.10365-treatment1.xml]

<!DOCTYPE tp:taxon-treatment
  PUBLIC "-//TaxonX//DTD Taxonomic Treatment Publishing DTD v0 20100105//EN" "tax-treatment-NSO.dtd">
<tp:taxon-treatment xmlns:tp="http://www.plazi.org/taxpub"><tp:treatment-meta><kwd-group><label>Taxon classification</label><kwd><named-content content-type="kingdom">Plantae</named-content></kwd><kwd><named-content content-type="order">Caryophyllales</named-content></kwd><kwd><named-content content-type="family">Molluginaceae</named-content></kwd></kwd-group><mixed-citation publication-type="journal"><person-group><name><surname>Sukhorukov</surname><given-names>Alexander P.</given-names></name><name><surname>Kushunina</surname><given-names>Maria</given-names></name></person-group><article-title>Taxonomic revision and distribution of herbaceous <italic><tp:taxon-name><tp:taxon-name-part taxon-name-part-type="genus">Paramollugo</tp:taxon-name-part></tp:taxon-name></italic> (<tp:taxon-name><tp:taxon-name-part taxon-name-part-type="family">Molluginaceae</tp:taxon-name-part></tp:taxon-name>) in the Eastern Hemisphere</article-title><source>PhytoKeys</source><day>21</day><month>10</month><year>2016</year><volume>2016</volume><issue>73</issue><fpage>93</fpage><lpage>116</lpage><pub-id pub-id-type="doi">10.3897/phytokeys.73.10365</pub-id></mixed-citation></tp:treatment-meta><tp:nomenclature><tp:taxon-name>
              <tp:taxon-name-part taxon-name-part-type="genus">Paramollugo</tp:taxon-name-part>
              <tp:taxon-name-part taxon-name-part-type="species">simulans</tp:taxon-name-part>
              <object-id xmlns:xlink="http://www.w3.org/1999/xlink" content-type="ipni" xlink:type="simple">urn:lsid:ipni.org:names:77158272-1</object-id>
            </tp:taxon-name><tp:taxon-authority>Sukhor</tp:taxon-authority><tp:taxon-status xmlns:xlink="http://www.w3.org/1999/xlink" xlink:type="simple">sp. nov.</tp:taxon-status></tp:nomenclature><tp:treatment-sec sec-type="Holotype" id="SECID0E51AE"><title>Holotype.</title><p>MADAGASCAR, [Atsimo-Andrefana region], Toliara [district], Belalanda, Ranobe, 4 km a l’Est du village Andrevo, <named-content xmlns:xlink="http://www.w3.org/1999/xlink" content-type="dwc:verbatimCoordinates" xlink:type="simple"><named-content content-type="geo-json" specific-use="{&#34;type&#34;:&#34;Point&#34;,&#34;coordinates&#34;:[43.615556,-22.972222]}" id="NCID0EH2AE" xlink:type="simple">22°58'20"S, 43°36'56"E</named-content></named-content>, 135 m, 17 March 2006, <italic>R. Ranaivojaoana et al. 1442</italic> (holotype K000607662; isotype BR0000000514054, P05196698). (Fig. <xref ref-type="fig" rid="F4">4</xref>).</p><fig id="F4" position="float" orientation="portrait"><label>Figure 4.</label><caption><p>Holotype of <italic><tp:taxon-name><tp:taxon-name-part taxon-name-part-type="genus">Paramollugo</tp:taxon-name-part> <tp:taxon-name-part taxon-name-part-type="species">simulans</tp:taxon-name-part></tp:taxon-name></italic> sp. nov. (K!).</p></caption><graphic xmlns:xlink="http://www.w3.org/1999/xlink" xlink:href="phytokeys-073-093-g004.jpg" position="float" orientation="portrait" xlink:type="simple" id="oo_107528.jpg"/></fig><!--PageBreak--></tp:treatment-sec><tp:treatment-sec sec-type="diagnosis" id="SECID0EK3AE"><title>Diagnosis.</title><p>
              <italic><tp:taxon-name><tp:taxon-name-part taxon-name-part-type="genus">Paramollugo</tp:taxon-name-part> <tp:taxon-name-part taxon-name-part-type="species">simulans</tp:taxon-name-part></tp:taxon-name></italic> is morphologically similar to <italic><tp:taxon-name><tp:taxon-name-part taxon-name-part-type="genus">Paramollugo</tp:taxon-name-part> <tp:taxon-name-part taxon-name-part-type="species">nudicaulis</tp:taxon-name-part></tp:taxon-name></italic> but differs by having colliculate seed surface (testa cells slightly convex, not papillae-like) with no striate secondary cell ornamentation. Some forms of <italic><tp:taxon-name><tp:taxon-name-part taxon-name-part-type="genus">Paramollugo</tp:taxon-name-part> <tp:taxon-name-part taxon-name-part-type="species">simulans</tp:taxon-name-part></tp:taxon-name></italic> with linear leaves look like <italic><tp:taxon-name><tp:taxon-name-part taxon-name-part-type="genus">Paramollugo</tp:taxon-name-part> <tp:taxon-name-part taxon-name-part-type="species">angustifolia</tp:taxon-name-part></tp:taxon-name></italic>, but they reliably differ by the seed size (0.55–0.7 mm and 0.35–0.45 mm, respectively).</p></tp:treatment-sec><tp:treatment-sec sec-type="description" id="SECID0EY4AE"><title>Description.</title><p>Annual to 25(30) cm; leaves (5–9)10–25, rosulate, rather thin, obovate, narrowly oblong, sometimes lanceolate, 20–50 × 2–12 mm, continuously tapered in petiole (up to 20 mm) or rarely not clearly divided into petiole and blade if lanceolate or linear, glabrous or shortly papillate; stems many (rarely 1 in underdeveloped <!--PageBreak--><!--PageBreak-->exemplars), branched in the middle part with many lateral branches forming loose inflorescence with semi-spherical habit, always with short (up to 20 mm) sterile branches (not carrying flowers); peduncles to 15 mm, basally with white or brownish bract to 1.5 mm; flowers 3–4 mm in diameter when open; perianth segments 1.3–1.7 mm long in flowering, 2–2.4 mm long in fruiting, ovoid, green from abaxial side, white or pinkish inside; stamens 5 to 10, anthers elliptic, 0.30–0.35 mm; capsule 3-valved, ovoid, 1.5–2.3 mm, contains (8)10–18 seeds; seeds are reniform, dark red or almost black, 0.55–0.7 × 0.6 × 0.3 mm, with colliculate ultrasculpture.</p></tp:treatment-sec><tp:treatment-sec sec-type="ecology" id="SECID0EB5AE"><title>Ecology.</title><p>Sandy, rocky, ruderal sites or dry forests at elevations 0–1700 m.</p></tp:treatment-sec><tp:treatment-sec sec-type="Flowering and fruiting" id="SECID0EG5AE"><title>Flowering and fruiting.</title><p>November–June.</p></tp:treatment-sec><tp:treatment-sec sec-type="material" id="SECID0EL5AE"><title>Additional specimens examined.</title><p>MADAGASCAR: <bold>Alaotra-Mangoro region</bold>: Moramanga, Andasibe, Berano, Ambatovy forest, Analamay, <named-content xmlns:xlink="http://www.w3.org/1999/xlink" content-type="dwc:verbatimCoordinates" xlink:type="simple"><named-content content-type="geo-json" specific-use="{&#34;type&#34;:&#34;Point&#34;,&#34;coordinates&#34;:[48.323611,-18.818056]}" id="NCID0EW5AE" xlink:type="simple">18°49'05"S, 48°19'25"E</named-content></named-content>, 1145 m, 24 February 2005, <italic>P. Antilahimena et al. 3464</italic> (P05196697); <bold>Androy region</bold>: Beloha, <named-content xmlns:xlink="http://www.w3.org/1999/xlink" content-type="dwc:verbatimCoordinates" xlink:type="simple"><named-content content-type="geo-json" specific-use="{&#34;type&#34;:&#34;Point&#34;,&#34;coordinates&#34;:[45.166667,-25.083333]}" id="NCID0EC6AE" xlink:type="simple">25°05'S, 45°10'E</named-content></named-content>, alt. 125 m, deciduous thicket with Indigofera &amp; Crotalaria, locally common, 1 December 1989, <italic>Dupuy 2448</italic> (K); <bold>Anosy region</bold>: Fort Dauphin [Tolanaro], St. Luce, 1 May 1989, <italic>N. Dumetz 720</italic> (P04582891); <bold>Atsinanana region</bold>: Vaingaindrano, [without date] <italic>Scott Elliot 2257</italic> (<named-content xmlns:xlink="http://www.w3.org/1999/xlink" content-type="dwc:institutional_code" xlink:type="simple">BM</named-content>, K, E); Vatomandry distr., foret de copaliers, February 1904, <italic>J. Guillot 69</italic> (P04582879); bei Andranokoditra, entlang der Lagune wachsend, 7 February 1990, <italic>Bogner 2084</italic> (M); Toamasina, Fokontany Ampitambe, Ambatovy, <named-content xmlns:xlink="http://www.w3.org/1999/xlink" content-type="dwc:verbatimCoordinates" xlink:type="simple"><named-content content-type="geo-json" specific-use="{&#34;type&#34;:&#34;Point&#34;,&#34;coordinates&#34;:[48.296111,-18.834444]}" id="NCID0EAAAG" xlink:type="simple">18°50'04"S, 48°17'46"E</named-content></named-content>, 1107 m, 15 February 2005, <italic>H. Razanatsoa et al. 121</italic> (P05196696); <bold>Boeny region</bold>: Environs de Majunga, 1908, <italic>H. Perrier de la Bathie 5233</italic> (P04582816); Majunga [Mahajanga], 27 April 1912, <italic>K. Afzelius s.n.</italic> (K); Environs de Majunga, October 1924, <italic>H. Humbert 4079</italic> (P04582884); Majunga province, poste forestier d’Ampijoroa (Jardin Botanique), foret seche sur sable, <named-content xmlns:xlink="http://www.w3.org/1999/xlink" content-type="dwc:verbatimCoordinates" xlink:type="simple"><named-content content-type="geo-json" specific-use="{&#34;type&#34;:&#34;Point&#34;,&#34;coordinates&#34;:[46.466667,-16.233333]}" id="NCID0ESAAG" xlink:type="simple">16°14'S, 46°28'E</named-content></named-content>, 25 February 1985, <italic>L.J. Dorr, L.C. Bernett &amp; M.R. Cheek 3810</italic> (BR0000017461078, K); Mahajanga, Analalava, appr. 25 km E of Analalava towards Antsohihy, <named-content xmlns:xlink="http://www.w3.org/1999/xlink" content-type="dwc:verbatimCoordinates" xlink:type="simple"><named-content content-type="geo-json" specific-use="{&#34;type&#34;:&#34;Point&#34;,&#34;coordinates&#34;:[47.798056,-14.767500]}" id="NCID0E3AAG" xlink:type="simple">14°46'03"S, 47°47'53"E</named-content></named-content>, 178 m, low dry forest, 21 June 2008, <italic>M. Andriamahay &amp; S. Rakotoarisoa 0466479</italic> (K); <bold>Haute Matsiatra region</bold>: Fenerive [Fenoarivo], 7 September 1959, <italic>Rauh 169</italic> (M); Fianarantsoa, Fivondroana, Nosy Varika, Firaisana, Ambahy, <named-content xmlns:xlink="http://www.w3.org/1999/xlink" content-type="dwc:verbatimCoordinates" xlink:type="simple"><named-content content-type="geo-json" specific-use="{&#34;type&#34;:&#34;Point&#34;,&#34;coordinates&#34;:[48.482778,-20.796944]}" id="NCID0EKBAG" xlink:type="simple">20°47'49"S, 48°28'58"E</named-content></named-content>, 10 m, 23 April 2004, <italic>R. Razakamalala, R. Ranaivojaona &amp; Z. Rogers 1208</italic> (P05196706); <bold>Ihorombe region</bold>: Menarahaka, Ihosy, 700–800 m, vestiges de foret tropophile sur terrains siliceux, 1955, <italic>H. Humbert 28574</italic> (P04582868); plateau et vallees de l’Isalo a l’Ouest de Ranohira, gres et sables siliceux, 1955, <italic>H. Humbert 28729</italic> (P04582852; P04582855); <bold>Melaky region</bold>: Beanka, East Ambinda, <named-content xmlns:xlink="http://www.w3.org/1999/xlink" content-type="dwc:verbatimCoordinates" xlink:type="simple"><named-content content-type="geo-json" specific-use="{&#34;type&#34;:&#34;Point&#34;,&#34;coordinates&#34;:[44.475278,-18.040000]}" id="NCID0E3BAG" xlink:type="simple">18°02'24"S, 44°28'31"E</named-content></named-content>, 222 m, 2 April 2013, <italic>L. Ranaivoarisoa 054</italic> (BR0000015215840); <bold>Sofia region</bold>: Marokitraro, 27 December 1922, <italic>Decary 1392</italic> (P04582900); <bold>Vakinankaratra region</bold>: Antananarivo, Antsirabe, 1669 m, exposed rock, 26 February 2008, <italic>M. Andriamahay &amp; S. Rakotoarisoa 0452506</italic> (K); <bold>Vatovavy-Fitovinany region</bold>: Mananjary prov., 1909, <italic>F. Geay 7636 &amp; 7790</italic> (P04582870; P04582871; P04582872); Ambila, 7 May 1928, <italic>M. Decary 6422</italic> (K).</p></tp:treatment-sec><tp:treatment-sec sec-type="distribution" id="SECID0ERCAG"><title>General distribution.</title><p>Endemic to Madagascar (Fig. <xref ref-type="fig" rid="F5">5</xref>).</p><fig id="F5" position="float" orientation="portrait"><label>Figure 5.</label><caption><p>Distribution of <italic><tp:taxon-name><tp:taxon-name-part taxon-name-part-type="genus">Paramollugo</tp:taxon-name-part> <tp:taxon-name-part taxon-name-part-type="species">simulans</tp:taxon-name-part></tp:taxon-name></italic> (triangles) and <italic><tp:taxon-name><tp:taxon-name-part taxon-name-part-type="genus">Paramollugo</tp:taxon-name-part> <tp:taxon-name-part taxon-name-part-type="species">elliotii</tp:taxon-name-part></tp:taxon-name></italic> (dots).</p></caption><graphic xmlns:xlink="http://www.w3.org/1999/xlink" xlink:href="phytokeys-073-093-g005.jpg" position="float" orientation="portrait" xlink:type="simple" id="oo_107529.jpg"/></fig><!--PageBreak--></tp:treatment-sec><tp:treatment-sec sec-type="conservation status" id="SECID0E4DAG"><title>Conservation status.</title><p>Although a rather limited number of specimens is available, it is clear that <italic><tp:taxon-name><tp:taxon-name-part taxon-name-part-type="genus">Paramollugo</tp:taxon-name-part> <tp:taxon-name-part taxon-name-part-type="species">simulans</tp:taxon-name-part></tp:taxon-name></italic> can occupy disturbed habitats and is therefore unlikely to be at risk of extinction. Following the <xref ref-type="bibr" rid="B11">IUCN (2016)</xref> guidelines, this species should be categorized as not threatened.</p><!--PageBreak--></tp:treatment-sec><tp:treatment-sec sec-type="etymology" id="SECID0ESEAG"><title>Etymology.</title><p>The specific epithet “<tp:taxon-name><tp:taxon-name-part taxon-name-part-type="species">simulans</tp:taxon-name-part></tp:taxon-name>” means “imitating” and refers to the morphological similarities of the new species and <italic><tp:taxon-name><tp:taxon-name-part taxon-name-part-type="genus">Mollugo</tp:taxon-name-part> <tp:taxon-name-part taxon-name-part-type="species">nudicaulis</tp:taxon-name-part></tp:taxon-name></italic>.</p></tp:treatment-sec><ref-list><ref id="B11"><mixed-citation xmlns:xlink="http://www.w3.org/1999/xlink" xlink:type="simple">
          <institution xlink:type="simple">IUCN</institution> (<year>2016</year>) <source>Guidelines for using the IUCN Red List categories and criteria</source>. <comment>Version 12</comment>. <publisher-name>Prepared by the Standards and Petitions Subcommittee</publisher-name>. <ext-link xlink:type="simple" ext-link-type="uri" xlink:href="http://jr.iucnredlist.org/documents/RedListGuidelines.pdf">http://jr.iucnredlist.org/documents/RedListGuidelines.pdf</ext-link> [<date-in-citation>accessed 10.08.2016</date-in-citation>]
</mixed-citation></ref></ref-list></tp:taxon-treatment>
