# Supplementary material for: Taxonomic revision and distribution of herbaceous Paramollugo (Molluginaceae) in the Eastern Hemisphere
Source: PhytoKeys. 2016 Oct 21;(73):93–116. doi: 10.3897/phytokeys.73.10365 (PMC5109902; doi:10.3897/phytokeys.73.10365)
Supplement: XML Treatment for Paramollugo elliotii [file phytokeys.73.10365-treatment2.xml]

<!DOCTYPE tp:taxon-treatment
  PUBLIC "-//TaxonX//DTD Taxonomic Treatment Publishing DTD v0 20100105//EN" "tax-treatment-NSO.dtd">
<tp:taxon-treatment xmlns:tp="http://www.plazi.org/taxpub"><tp:treatment-meta><kwd-group><label>Taxon classification</label><kwd><named-content content-type="kingdom">Plantae</named-content></kwd><kwd><named-content content-type="order">Caryophyllales</named-content></kwd><kwd><named-content content-type="family">Molluginaceae</named-content></kwd></kwd-group><mixed-citation publication-type="journal"><person-group><name><surname>Sukhorukov</surname><given-names>Alexander P.</given-names></name><name><surname>Kushunina</surname><given-names>Maria</given-names></name></person-group><article-title>Taxonomic revision and distribution of herbaceous <italic><tp:taxon-name><tp:taxon-name-part taxon-name-part-type="genus">Paramollugo</tp:taxon-name-part></tp:taxon-name></italic> (<tp:taxon-name><tp:taxon-name-part taxon-name-part-type="family">Molluginaceae</tp:taxon-name-part></tp:taxon-name>) in the Eastern Hemisphere</article-title><source>PhytoKeys</source><day>21</day><month>10</month><year>2016</year><volume>2016</volume><issue>73</issue><fpage>93</fpage><lpage>116</lpage><pub-id pub-id-type="doi">10.3897/phytokeys.73.10365</pub-id></mixed-citation></tp:treatment-meta><tp:nomenclature><tp:taxon-name>
              <tp:taxon-name-part taxon-name-part-type="genus">Paramollugo</tp:taxon-name-part>
              <tp:taxon-name-part taxon-name-part-type="species">elliotii</tp:taxon-name-part>
              <object-id xmlns:xlink="http://www.w3.org/1999/xlink" content-type="ipni" xlink:type="simple">urn:lsid:ipni.org:names:77158273-1</object-id>
            </tp:taxon-name><tp:taxon-authority>Sukhor</tp:taxon-authority><tp:taxon-status xmlns:xlink="http://www.w3.org/1999/xlink" xlink:type="simple">sp. nov.</tp:taxon-status></tp:nomenclature><tp:treatment-sec sec-type="diagnosis" id="SECID0EPGAG"><title>Diagnosis.</title><p><italic><tp:taxon-name><tp:taxon-name-part taxon-name-part-type="genus">Paramollugo</tp:taxon-name-part> <tp:taxon-name-part taxon-name-part-type="species">elliotii</tp:taxon-name-part></tp:taxon-name></italic> is morphologically similar to both <italic><tp:taxon-name><tp:taxon-name-part taxon-name-part-type="genus">Paramollugo</tp:taxon-name-part> <tp:taxon-name-part taxon-name-part-type="species">nudicaulis</tp:taxon-name-part></tp:taxon-name></italic> and <italic><tp:taxon-name><tp:taxon-name-part taxon-name-part-type="genus">Paramollugo</tp:taxon-name-part> <tp:taxon-name-part taxon-name-part-type="species">simulans</tp:taxon-name-part></tp:taxon-name></italic>, but differs by perennial life form, narrow (linear to oblanceolate), (sub)sessile leaves, larger anthers (0.55–0.70 mm), and larger outer perianth segments (2.6–3 mm) at the fruiting stage (<italic><tp:taxon-name><tp:taxon-name-part taxon-name-part-type="genus">Paramollugo</tp:taxon-name-part> <tp:taxon-name-part taxon-name-part-type="species">nudicaulis</tp:taxon-name-part></tp:taxon-name></italic> and <italic><tp:taxon-name><tp:taxon-name-part taxon-name-part-type="genus">Paramollugo</tp:taxon-name-part> <tp:taxon-name-part taxon-name-part-type="species">simulans</tp:taxon-name-part></tp:taxon-name></italic> are annuals, with broader, usually petiolate leaves, anthers of 0.25–0.30 mm and smaller perianth to 2.4 mm long).</p></tp:treatment-sec><tp:treatment-sec sec-type="Holotype" id="SECID0EHIAG"><title>Holotype.</title><p>MADAGASCAR, province du Mailake [Melaky region], sable des dunes [sand dunes], Fevrier [February] 1890, <italic>M. Douillot s.n.</italic> (P04582888!). (Fig. <xref ref-type="fig" rid="F6">6</xref>).</p><fig id="F6" position="float" orientation="portrait"><label>Figure 6.</label><caption><p>Holotype of <italic><tp:taxon-name><tp:taxon-name-part taxon-name-part-type="genus">Paramollugo</tp:taxon-name-part> <tp:taxon-name-part taxon-name-part-type="species">elliotii</tp:taxon-name-part></tp:taxon-name></italic> sp. nov. (P04582888!).</p></caption><graphic xmlns:xlink="http://www.w3.org/1999/xlink" xlink:href="phytokeys-073-093-g006.jpg" position="float" orientation="portrait" xlink:type="simple" id="oo_107530.jpg"/></fig></tp:treatment-sec><tp:treatment-sec sec-type="description" id="SECID0EKJAG"><title>Description.</title><p>Perennial herb to 35–40 cm; leaves 25–50, rosulate, thick, linear to oblanceolate, (10)20–60 × 0.5–5.0 mm, sessile or not clearly divided into petiole and lamina, glabrous; stems several, stout, branched in the middle part and forming loose semi-spherical inflorescence with numerous lateral branches, sterile (up to 30 mm) branches always present; peduncles to 15 mm long, basally with white or brownish bract 0.7–1.2 mm long; opened flowers 3.5–4.5 mm in diameter; perianth segments ovoid, green on the abaxial side, white or pink inside, 1.5–2.0 mm in flowering, unequally enlarging at fruiting stage (three outer segments 2.6–3.0 mm long, two inner 2.3–2.6 mm long); stamens 5, anthers elliptic, 0.55–0.7 mm long; capsule 3-valved, ovoid, ca. 2 mm long, with (9–14)15–21 seeds; seeds reniform, black, 0.55–0.7 × 0.5 × 0.3 mm, with colliculate surface.</p></tp:treatment-sec><tp:treatment-sec sec-type="ecology" id="SECID0EPJAG"><title>Ecology.</title><p>All examined specimens were collected on the sand dunes near the sea at lower elevations 0–300 m. We assume that <italic><tp:taxon-name><tp:taxon-name-part taxon-name-part-type="genus">Paramollugo</tp:taxon-name-part> <tp:taxon-name-part taxon-name-part-type="species">elliotii</tp:taxon-name-part></tp:taxon-name></italic> is a psammophilous species.</p></tp:treatment-sec><tp:treatment-sec sec-type="Flowering and fruiting" id="SECID0E6JAG"><title>Flowering and fruiting.</title><p>All examined specimens (collected in January, February, July, September or December) bear both flowers and fruits. However, the exact phenology has to be investigated more precisely, since it can depend on the geographical latitude and other conditions.</p></tp:treatment-sec><tp:treatment-sec sec-type="material" id="SECID0EEKAG"><title>Additional specimens examined.</title><p>MADAGASCAR: <bold>Atsimo</bold>-<bold>Atsinanana region</bold>: Ambongo, 14 February 1841, <italic>M. Pervillé 643</italic> (K, P04582808; P04582809; P04582810); <bold>Melaky region</bold>: province de Mailake, Namela, dunes, February 1892, <italic>M. Douillot s.n.</italic> (P04582869, P04582886); Baie de Baly, January 1905, <italic>H. Perrier de la Bathie 9211</italic> (P04582813; P04582814); along Manambolo river, <named-content xmlns:xlink="http://www.w3.org/1999/xlink" content-type="dwc:verbatimCoordinates" xlink:type="simple"><named-content content-type="geo-json" specific-use="{&#34;type&#34;:&#34;Point&#34;,&#34;coordinates&#34;:[44.816667,-19.150000]}" id="NCID0EZKAG" xlink:type="simple">19°09'S, 44°49'E</named-content></named-content>, 50 m, 2 December 1996, <italic>C.C.H. Jongkind 3342</italic> (BR0000000555871); <bold>Boeny region</bold>: Majunga, 27 April 1912, <italic>Afzelius s.n.</italic> (K); Majunga, dunes, 24 December 1920, <italic>H. Poisson 44</italic> (P04582831); Environs de Majunga, dunes, December 1924, <italic>H. Humbert &amp; H. Perrier de la Bathie 4020</italic> (K, P04582873) &amp; <italic>2020</italic> (P04582874; P04582877);</p></tp:treatment-sec><tp:treatment-sec sec-type="distribution" id="SECID0EKLAG"><title>General distribution.</title><p>Endemic to Madagascar (Fig. <xref ref-type="fig" rid="F5">5</xref>).</p></tp:treatment-sec><tp:treatment-sec sec-type="conservation status" id="SECID0EULAG"><title>Conservation status.</title><p>All except one specimen are nearly a hundred years old or even older, and no information is available on the current extent of the wild populations of this species. Therefore <italic><tp:taxon-name><tp:taxon-name-part taxon-name-part-type="genus">Paramollugo</tp:taxon-name-part> <tp:taxon-name-part taxon-name-part-type="species">elliotii</tp:taxon-name-part></tp:taxon-name></italic> is given a Data Deficient (<abbrev xmlns:xlink="http://www.w3.org/1999/xlink" xlink:title="Data Deficient" id="ABBRID0EEMAG" xlink:type="simple">DD</abbrev>) status (<xref ref-type="bibr" rid="B11">IUCN 2016</xref>).</p><!--PageBreak--><!--PageBreak--></tp:treatment-sec><tp:treatment-sec sec-type="etymology" id="SECID0ERMAG"><title>Etymology.</title><p>The specific epithet is given after after George Francis Scott Elliot (1862–1934), a British botanist who provided significant contributions to the flora of Madagascar.</p></tp:treatment-sec><tp:treatment-sec><!--Section generated to contain objects referenced in tp:taxon-treatment.--><fig id="F5" position="float" orientation="portrait"><label>Figure 5.</label><caption><p>Distribution of <italic><tp:taxon-name><tp:taxon-name-part taxon-name-part-type="genus">Paramollugo</tp:taxon-name-part> <tp:taxon-name-part taxon-name-part-type="species">simulans</tp:taxon-name-part></tp:taxon-name></italic> (triangles) and <italic><tp:taxon-name><tp:taxon-name-part taxon-name-part-type="genus">Paramollugo</tp:taxon-name-part> <tp:taxon-name-part taxon-name-part-type="species">elliotii</tp:taxon-name-part></tp:taxon-name></italic> (dots).</p></caption><graphic xmlns:xlink="http://www.w3.org/1999/xlink" xlink:href="phytokeys-073-093-g005.jpg" position="float" orientation="portrait" xlink:type="simple" id="oo_107529.jpg"/></fig></tp:treatment-sec><ref-list><ref id="B11"><mixed-citation xmlns:xlink="http://www.w3.org/1999/xlink" xlink:type="simple">
          <institution xlink:type="simple">IUCN</institution> (<year>2016</year>) <source>Guidelines for using the IUCN Red List categories and criteria</source>. <comment>Version 12</comment>. <publisher-name>Prepared by the Standards and Petitions Subcommittee</publisher-name>. <ext-link xlink:type="simple" ext-link-type="uri" xlink:href="http://jr.iucnredlist.org/documents/RedListGuidelines.pdf">http://jr.iucnredlist.org/documents/RedListGuidelines.pdf</ext-link> [<date-in-citation>accessed 10.08.2016</date-in-citation>]
</mixed-citation></ref></ref-list></tp:taxon-treatment>
