# Supplementary material for: Taxonomic revision and distribution of herbaceous Paramollugo (Molluginaceae) in the Eastern Hemisphere
Source: PhytoKeys. 2016 Oct 21;(73):93–116. doi: 10.3897/phytokeys.73.10365 (PMC5109902; doi:10.3897/phytokeys.73.10365)
Supplement: XML Treatment for Paramollugo digyna [file phytokeys.73.10365-treatment3.xml]

<!DOCTYPE tp:taxon-treatment
  PUBLIC "-//TaxonX//DTD Taxonomic Treatment Publishing DTD v0 20100105//EN" "tax-treatment-NSO.dtd">
<tp:taxon-treatment xmlns:tp="http://www.plazi.org/taxpub"><tp:treatment-meta><kwd-group><label>Taxon classification</label><kwd><named-content content-type="kingdom">Plantae</named-content></kwd><kwd><named-content content-type="order">Caryophyllales</named-content></kwd><kwd><named-content content-type="family">Molluginaceae</named-content></kwd></kwd-group><mixed-citation publication-type="journal"><person-group><name><surname>Sukhorukov</surname><given-names>Alexander P.</given-names></name><name><surname>Kushunina</surname><given-names>Maria</given-names></name></person-group><article-title>Taxonomic revision and distribution of herbaceous <italic><tp:taxon-name><tp:taxon-name-part taxon-name-part-type="genus">Paramollugo</tp:taxon-name-part></tp:taxon-name></italic> (<tp:taxon-name><tp:taxon-name-part taxon-name-part-type="family">Molluginaceae</tp:taxon-name-part></tp:taxon-name>) in the Eastern Hemisphere</article-title><source>PhytoKeys</source><day>21</day><month>10</month><year>2016</year><volume>2016</volume><issue>73</issue><fpage>93</fpage><lpage>116</lpage><pub-id pub-id-type="doi">10.3897/phytokeys.73.10365</pub-id></mixed-citation></tp:treatment-meta><tp:nomenclature><tp:taxon-name>
              <tp:taxon-name-part taxon-name-part-type="genus">Paramollugo</tp:taxon-name-part>
              <tp:taxon-name-part taxon-name-part-type="species">digyna</tp:taxon-name-part>
              <object-id xmlns:xlink="http://www.w3.org/1999/xlink" content-type="ipni" xlink:type="simple">urn:lsid:ipni.org:names:77158274-1</object-id>
            </tp:taxon-name><tp:taxon-authority>(Montrouz.) Sukhor</tp:taxon-authority><tp:taxon-status xmlns:xlink="http://www.w3.org/1999/xlink" xlink:type="simple">comb. nov.</tp:taxon-status><tp:nomenclature-citation-list><tp:nomenclature-citation><tp:taxon-name><tp:taxon-name-part taxon-name-part-type="genus">Mollugo</tp:taxon-name-part> <tp:taxon-name-part taxon-name-part-type="species">digyna</tp:taxon-name-part></tp:taxon-name><comment>Basionym; Montrouz., Ann. Acad. Roy. Sci. Lyon, Sect. Sci. 10: 179 (1860). </comment></tp:nomenclature-citation></tp:nomenclature-citation-list></tp:nomenclature><tp:treatment-sec sec-type="Neotype" id="SECID0EHOAG"><title>Neotype</title><p>(Sukhorukov, selected here). NEW CALEDONIA. West face of Massif de Koniambo, 300 m, iron-serpentine scrub on track through “maquis”, 11 October 1963, <italic>P.S. Green 1287</italic> (K001045648!).</p></tp:treatment-sec><tp:treatment-sec sec-type="discussion" id="SECID0ETOAG"><title>Discussion.</title><p>This taxon described by X. Montrouzier was completely forgotten and cited as <italic><tp:taxon-name><tp:taxon-name-part taxon-name-part-type="genus">Mollugo</tp:taxon-name-part> <tp:taxon-name-part taxon-name-part-type="species">nudicaulis</tp:taxon-name-part></tp:taxon-name></italic> in the treatments of the New Caledonian flora (e.g., <xref ref-type="bibr" rid="B7">Guillaumin 1948</xref>, <xref ref-type="bibr" rid="B14">Rageau 1973</xref>). However, <italic><tp:taxon-name><tp:taxon-name-part taxon-name-part-type="genus">Paramollugo</tp:taxon-name-part> <tp:taxon-name-part taxon-name-part-type="species">digyna</tp:taxon-name-part></tp:taxon-name></italic> is easily recognized by unique reniform or even triangular leaf blades (Fig. <xref ref-type="fig" rid="F7">7</xref>), and by a tendency to become a short-lived perennial (in contrast to annual <italic><tp:taxon-name><tp:taxon-name-part taxon-name-part-type="genus">Paramollugo</tp:taxon-name-part> <tp:taxon-name-part taxon-name-part-type="species">nudicaulis</tp:taxon-name-part></tp:taxon-name></italic>). Unfortunately, many specimens were collected without the basal portion or in their first growing season, and it is still unclear which life form is predominant in <italic><tp:taxon-name><tp:taxon-name-part taxon-name-part-type="genus">Paramollugo</tp:taxon-name-part> <tp:taxon-name-part taxon-name-part-type="species">digyna</tp:taxon-name-part></tp:taxon-name></italic>. Neither perennial habit nor unusual leaf shape were mentioned in the protologue (<xref ref-type="bibr" rid="B13">Montrouzier 1860</xref>), but the author indicated the presence of two-valved capsules. We also found that the specimens collected in New Caledonia have two- or rarely three-valved capsules with 8 or fewer seeds, in contrast to other herbaceous <italic><tp:taxon-name><tp:taxon-name-part taxon-name-part-type="genus">Paramollugo</tp:taxon-name-part></tp:taxon-name></italic>, which are characterized by capsules with three locules and up to 30 seeds. The outer walls of the testa cells are elongated, almost rectangular, with secondary warty outgrowths. A similar seed surface was observed in the Caribbean <italic><tp:taxon-name><tp:taxon-name-part taxon-name-part-type="genus">Paramollugo</tp:taxon-name-part> <tp:taxon-name-part taxon-name-part-type="species">navassensis</tp:taxon-name-part></tp:taxon-name></italic> and is clearly distinct from <italic><tp:taxon-name><tp:taxon-name-part taxon-name-part-type="genus">Paramollugo</tp:taxon-name-part> <tp:taxon-name-part taxon-name-part-type="species">nudicaulis</tp:taxon-name-part></tp:taxon-name></italic> (<xref ref-type="bibr" rid="B16">Sukhorukov and Kushunina in press</xref>, sub <italic><tp:taxon-name><tp:taxon-name-part taxon-name-part-type="genus">Mollugo</tp:taxon-name-part></tp:taxon-name></italic>).</p><fig id="F7" position="float" orientation="portrait"><label>Figure 7.</label><caption><p>
          <italic><tp:taxon-name><tp:taxon-name-part taxon-name-part-type="genus">Paramollugo</tp:taxon-name-part> <tp:taxon-name-part taxon-name-part-type="species">digyna</tp:taxon-name-part></tp:taxon-name></italic>. <bold>A</bold> general habit <bold>B</bold> leaf rosette <bold>C</bold> flower <bold>D</bold> inflorescence. Photographs by Julien Barrault.</p></caption><graphic xmlns:xlink="http://www.w3.org/1999/xlink" xlink:href="phytokeys-073-093-g007.jpg" position="float" orientation="portrait" xlink:type="simple" id="oo_107531.jpg"/></fig><p>No original material of <italic><tp:taxon-name><tp:taxon-name-part taxon-name-part-type="genus">Paramollugo</tp:taxon-name-part> <tp:taxon-name-part taxon-name-part-type="species">digyna</tp:taxon-name-part></tp:taxon-name></italic> was traced. The herbarium of X. Montrouzier, who described <italic><tp:taxon-name><tp:taxon-name-part taxon-name-part-type="genus">Mollugo</tp:taxon-name-part> <tp:taxon-name-part taxon-name-part-type="species">digyna</tp:taxon-name-part></tp:taxon-name></italic>, is located in <named-content xmlns:xlink="http://www.w3.org/1999/xlink" xlink:type="simple" content-type="institution" xlink:href="http://grbio.org/institution/university-montpellier" id="NCID0EMTAG">University of Montpellier</named-content> herbarium (<named-content xmlns:xlink="http://www.w3.org/1999/xlink" content-type="dwc:institutional_code" xlink:type="simple">MPU</named-content>), with some duplicates in the <named-content xmlns:xlink="http://www.w3.org/1999/xlink" xlink:type="simple" content-type="institution" xlink:href="http://grbio.org/institution/national-museum" id="NCID0E1TAG">National Museum of Natural History</named-content>, Paris (P). Only one specimen of <italic><tp:taxon-name><tp:taxon-name-part taxon-name-part-type="genus">Paramollugo</tp:taxon-name-part> <tp:taxon-name-part taxon-name-part-type="species">digyna</tp:taxon-name-part></tp:taxon-name></italic> was found, without a precise location (<named-content xmlns:xlink="http://www.w3.org/1999/xlink" content-type="dwc:institutional_code" xlink:type="simple">MPU</named-content>-310526). No specimens are cited in the protologue (<xref ref-type="bibr" rid="B13">Montrouzier 1860</xref>). The sheet found in <named-content xmlns:xlink="http://www.w3.org/1999/xlink" content-type="dwc:institutional_code" xlink:type="simple">MPU</named-content> (no. 169) and dated 1866 might have been collected later, and hence cannot be considered as original material. However, the plant clearly originates from New Caledonia due to the writing on the sheet “Stylos binos semper, capsulamque bivalvam vidi!” (“stylodia always two, capsule two-valved”). Since the original material is not found (Art. 9.16 of ICN) here we select a neotype that bears a plant with perennial life form, reniform leaves and two-valved capsules as the most indicative characters of <italic><tp:taxon-name><tp:taxon-name-part taxon-name-part-type="genus">Paramollugo</tp:taxon-name-part> <tp:taxon-name-part taxon-name-part-type="species">digyna</tp:taxon-name-part></tp:taxon-name></italic>.</p><p><italic><tp:taxon-name><tp:taxon-name-part taxon-name-part-type="genus">Paramollugo</tp:taxon-name-part> <tp:taxon-name-part taxon-name-part-type="species">digyna</tp:taxon-name-part></tp:taxon-name></italic> is known only from New Caledonia where it usually grows on rocky or stony substrates; locally common (<xref ref-type="bibr" rid="B8">Guillaumin 1964</xref> sub <italic><tp:taxon-name><tp:taxon-name-part taxon-name-part-type="genus">Mollugo</tp:taxon-name-part> <tp:taxon-name-part taxon-name-part-type="species">nudicaulis</tp:taxon-name-part></tp:taxon-name></italic>). <italic><tp:taxon-name><tp:taxon-name-part taxon-name-part-type="genus">Paramollugo</tp:taxon-name-part> <tp:taxon-name-part taxon-name-part-type="species">nudicaulis</tp:taxon-name-part></tp:taxon-name></italic> s.str. is not present in New Caledonia.</p></tp:treatment-sec><tp:treatment-sec sec-type="Examined specimens" id="SECID0E3WAG"><title>Examined specimens</title><p><bold>(selected specimens).</bold> NEW CALEDONIA: Kanala [Canala], 1859–1860, <italic>Viellard</italic> (<named-content xmlns:xlink="http://www.w3.org/1999/xlink" content-type="dwc:institutional_code" xlink:type="simple">BR</named-content>); [no precise location] 1861–1867, <italic>Viellard 120</italic> <!--PageBreak-->(K); [no precise location] 1870, <italic>Pancher 236</italic> (<named-content xmlns:xlink="http://www.w3.org/1999/xlink" content-type="dwc:institutional_code" xlink:type="simple">BM</named-content>, K, P04583449); Canala, 2000 ft, 17 February 1914, <italic>Compton 1251</italic> (<named-content xmlns:xlink="http://www.w3.org/1999/xlink" content-type="dwc:institutional_code" xlink:type="simple">BM</named-content>); Lower slopes of Mt. Kafeate, 30 March 1956, stony ground, <italic>H.S. McKee 4228</italic> (E, K).</p></tp:treatment-sec><ref-list><ref id="B7"><mixed-citation xmlns:xlink="http://www.w3.org/1999/xlink" xlink:type="simple">
          <person-group><name name-style="western"><surname>Guillaumin</surname><given-names>A</given-names></name></person-group> (<year>1948</year>) <source>Flore analytique et synoptique de la Nouvelle-Calédonie phanérogames</source>. Office de la recherché scientifique coloniale, Paris, 1–369.</mixed-citation></ref><ref id="B14"><mixed-citation xmlns:xlink="http://www.w3.org/1999/xlink" xlink:type="simple">
          <person-group><name name-style="western"><surname>Rageau</surname><given-names>J</given-names></name></person-group> (<year>1973</year>) <source>Les plantes médicinales de la Nouvelle-Calédonie</source>. <publisher-name>ORSTOM</publisher-name>, <publisher-loc>Paris</publisher-loc>, <fpage>1</fpage>–<lpage>138</lpage>.</mixed-citation></ref><ref id="B13"><mixed-citation xmlns:xlink="http://www.w3.org/1999/xlink" xlink:type="simple">
          <person-group><name name-style="western"><surname>Montrouzier</surname><given-names>X</given-names></name></person-group> (<year>1860</year>) <article-title>Flore de l’ile Art (prés de la Nouvelle Calédonie).</article-title> <source>Mémoires de l’Académie Royale des Sciences, Belles-Lettres et Arts</source> <volume>10</volume>: <fpage>173</fpage>–<lpage>254</lpage>.</mixed-citation></ref><ref id="B16"><mixed-citation xmlns:xlink="http://www.w3.org/1999/xlink" xlink:type="simple">
          <person-group><name name-style="western"><surname>Sukhorukov</surname><given-names>AP</given-names></name><name name-style="western"><surname>Kushunina</surname><given-names>M</given-names></name></person-group> (<year>in press</year>) <article-title>Taxonomic significance of seed morphology in the genus <italic><tp:taxon-name><tp:taxon-name-part taxon-name-part-type="genus">Mollugo</tp:taxon-name-part></tp:taxon-name></italic> s.l. (<tp:taxon-name><tp:taxon-name-part taxon-name-part-type="family">Molluginaceae</tp:taxon-name-part></tp:taxon-name>).</article-title> <source>Israel Journal of Plant Sciences</source> <volume>164</volume>. doi: <ext-link xlink:type="simple" ext-link-type="doi" xlink:href="10.1080/07929978.2016.1249137">10.1080/07929978.2016.1249137</ext-link></mixed-citation></ref><ref id="B8"><mixed-citation xmlns:xlink="http://www.w3.org/1999/xlink" xlink:type="simple">
          <person-group><name name-style="western"><surname>Guillaumin</surname><given-names>A</given-names></name></person-group> (<year>1964</year>) <article-title>Contributions a la flore de la Nouvelle-Calédonie. CXXII. Plantes récoltées par M. Mackee (Suite).</article-title> <source>Journal d’agriculture traditionnelle et de botanique appliquée</source> <volume>11</volume>(<issue>4</issue>): <fpage>91</fpage>–<lpage>103</lpage>. doi: <ext-link xlink:type="simple" ext-link-type="doi" xlink:href="10.3406/jatba.1964.2758">10.3406/jatba.1964.2758</ext-link></mixed-citation></ref></ref-list></tp:taxon-treatment>
